# Supplementary material for: Infestation mechanisms of two woodborer species in the mangrove Sonneratia alba J. Smith in Kenya and co-occurring endophytic fungi
Source: PLoS One. 2019 Oct 4;14(10):e0221285. doi: 10.1371/journal.pone.0221285 (PMC6777984; doi:10.1371/journal.pone.0221285)
Supplement: S1 File — (XLSX) [file pone.0221285.s001.xlsx]

## Sheet: Sheet1
	27/09/17	Ants										42835
kairo	Black	Redsmall	red big									Mida	Brown ants
1	Ѵ	Ѵ										1	Ѵ	Many
2	×	Ѵ										2	×
3	Ѵ	Ѵ										3	×
4	Ѵ		Ѵ									4	×
5	Ѵ						https://extension.psu.edu/dead-wood-for-wildlife					5	×
6	×		Ѵ									6	×
7	Ѵ											7	×
8	×		Ѵ									8	Ѵ	Many
9	Ѵ		Ѵ									9	×
												10	×
Island												11	×
1	Ѵ											12	×
2	x	Ѵ										13	×
3	Ѵ	x										14	×
4	Ѵ	x										15	Ѵ
5	x	Ѵ										16	×
6	Ѵ	x										17	×
7	Ѵ	x										18	×
8	Ѵ	x										19	×
												20	×
Kiruis												21	×
1	x	x										22	×
2		Ѵ										23	Ѵ
	Ѵ	Ѵ										24	Ѵ
4	x	Ѵ										25	×
5	x	Ѵ										26	×
6	x	x										27	×
7	x	Ѵ										28	×
8	x	Ѵ										29	×
9	Ѵ	x										30	Ѵ
Judy												31	×
1	x	x	Ѵ									32	×
2	Ѵ	Ѵ	Ѵ									33	×
3	x	x	Ѵ									34	×
4	Ѵ	x	Ѵ									35	×
5	Ѵ	x	Ѵ
6	Ѵ	x	Ѵ
7	x	x	Ѵ
8	x	x	Ѵ
9	x	x	Ѵ
Fishemen
1	Ѵ	x	x
2	Ѵ	x	x
3	Ѵ	Ѵ	x
4	Ѵ	x	x
5	x	Ѵ	x
6	Ѵ	Ѵ	x
7	Ѵ	Ѵ	x
Hotel
1	Ѵ	x	x
2	x	x	Ѵ
3	Ѵ	Ѵ	x
4	Ѵ	Ѵ	x
5	Ѵ	Ѵ	x
6	Ѵ	x	x
7	Ѵ	Ѵ	x
8	x	x	x
