# Supplementary material for: Infestation mechanisms of two woodborer species in the mangrove Sonneratia alba J. Smith in Kenya and co-occurring endophytic fungi
Source: PLoS One. 2019 Oct 4;14(10):e0221285. doi: 10.1371/journal.pone.0221285 (PMC6777984; doi:10.1371/journal.pone.0221285)
Supplement: S3 File — (ZIP) [file pone.0221285.s003.zip]

Archive with 17 entries (17 files):
- 15_ITS-4_H05_23.ab1
- 7_fITS-7_A06_03.ab1
- 7_ITS-4_A05_02.ab1
- 8_fITS-7_B06_06.ab1
- 8_fITS-7_H03_24.ab1
- 8_ITS-4_B05_05.ab1
- 11_fITS-7_C06_09.ab1
- 11_ITS-4_C05_08.ab1
- 12_fITS-7_D06_12.ab1
- 12_ITS-4_D05_11.ab1
- 13-1_fITS-7_E06_15.ab1
- 13-1_ITS-4_E05_14.ab1
- 13-2_fITS-7_F06_18.ab1
- 13-2_ITS-4_F05_17.ab1
- 14_fITS-7_G06_21.ab1
- 14_ITS-4_G05_20.ab1
- 15_fITS-7_H06_24.ab1
